# Supplementary material for: Genome-Wide Association Analysis and Genetic Parameters for Egg Production Traits in Peking Ducks
Source: Animals (Basel). 2024 Jun 27;14(13):1891. doi: 10.3390/ani14131891 (PMC11240742; doi:10.3390/ani14131891)
Supplement: Supplementary file 1 [file animals-14-01891-s001.zip]

Archive with 2 entries (2 files):
- supplementary_figure.pdf
- supplementary_table.xlsx
