# Supplementary material for: Genome-Wide Association Analysis and Genetic Parameters for Egg Production Traits in Peking Ducks
Source: Animals (Basel). 2024 Jun 27;14(13):1891. doi: 10.3390/ani14131891 (PMC11240742; doi:10.3390/ani14131891)
Supplement: Supplementary file 1 [file animals-14-01891-s001.zip › supplementary_table.xlsx]

## Sheet: Table-S1
Table S1 Information for all significant SNPs related to egg production traits
Traits	SNP	Chr	Position	Maf	Beta±SE	P-value	PVE(%)	Candidate/Nearst gene	Location(kb)
AFE	2:89099404	2	89099404	0.084	-0.62±0.11	2.23824e-08	3.39204	ENSAPLG00020011445	D 38.701
	2:89104958	2	89104958	0.075	-0.59±0.12	4.73825e-07	2.71412	ENSAPLG00020011445	D 44.255
	5:4239638	5	4239638	0.043	-0.76±0.15	9.67702e-07	2.37538	TMEM260	Intron
	5:4261786	5	4261786	0.043	-0.76±0.15	9.67702e-07	2.53306	TMEM260	D 15.339
	5:4234804	5	4234804	0.044	-0.74±0.15	1.93912e-06	2.38726	TMEM260	Intron
	5:4256580	5	4256580	0.044	-0.74±0.15	2.00976e-06	2.23522	TMEM260	D 10.133
	5:4235161	5	4235161	0.044	-0.73±0.15	2.09626e-06	2.37091	TMEM260	Intron
	5:4235573	5	4235573	0.044	-0.73±0.15	2.09626e-06	2.37091	TMEM260	Intron
	5:4236118	5	4236118	0.044	-0.73±0.15	2.09626e-06	2.22717	TMEM260	Intron
	5:4236169	5	4236169	0.044	-0.73±0.15	2.09626e-06	2.37091	TMEM260	Intron
	5:4236170	5	4236170	0.044	-0.73±0.15	2.09626e-06	2.22717	TMEM260	Intron
	5:4237015	5	4237015	0.044	-0.73±0.15	2.09626e-06	2.37091	TMEM260	Intron
	5:4238784	5	4238784	0.044	-0.73±0.15	2.09626e-06	2.37091	TMEM260	Intron
	5:4238791	5	4238791	0.044	-0.73±0.15	2.09626e-06	2.37091	TMEM260	Intron
	5:4239958	5	4239958	0.044	-0.73±0.15	2.09626e-06	2.37091	TMEM260	Missense
	5:4240011	5	4240011	0.044	-0.73±0.15	2.09626e-06	2.37091	TMEM260	Intron
	5:4240016	5	4240016	0.044	-0.73±0.15	2.09626e-06	2.37091	TMEM260	Intron
	5:4244117	5	4244117	0.044	-0.73±0.15	2.09626e-06	2.37091	TMEM260	Intron
	5:4244118	5	4244118	0.044	-0.73±0.15	2.09626e-06	2.37091	TMEM260	Intron
	5:4244273	5	4244273	0.044	-0.73±0.15	2.09626e-06	2.37091	TMEM260	Intron
	5:4245251	5	4245251	0.044	-0.73±0.15	2.09626e-06	2.37091	TMEM260	Intron
	5:4245333	5	4245333	0.044	-0.73±0.15	2.09626e-06	2.37091	TMEM260	Intron
	5:4245339	5	4245339	0.044	-0.73±0.15	2.09626e-06	2.37091	TMEM260	Intron
	5:4245367	5	4245367	0.044	-0.73±0.15	2.09626e-06	2.37091	TMEM260	Intron
	5:4249729	5	4249729	0.044	-0.73±0.15	2.09626e-06	2.37091	TMEM260	D 3.282
	5:4250378	5	4250378	0.044	-0.73±0.15	2.09626e-06	2.37091	TMEM260	D 3.931
	5:4250428	5	4250428	0.044	-0.73±0.15	2.09626e-06	2.37091	TMEM260	D 3.981
	5:4250454	5	4250454	0.044	-0.73±0.15	2.09626e-06	2.37091	TMEM260	D 4.007
	5:4250456	5	4250456	0.044	-0.73±0.15	2.09626e-06	2.37091	TMEM260	D 4.009
	5:4250457	5	4250457	0.044	-0.73±0.15	2.09626e-06	2.37091	TMEM260	D 4.01
	5:4254504	5	4254504	0.044	-0.73±0.15	2.09626e-06	2.37091	TMEM260	D 8.057
	5:4256068	5	4256068	0.044	-0.73±0.15	2.09626e-06	2.37091	TMEM260	D 9.621
	5:4256141	5	4256141	0.044	-0.73±0.15	2.09626e-06	2.37091	TMEM260	D 9.694
	5:4256608	5	4256608	0.044	-0.73±0.15	2.09626e-06	2.37091	TMEM260	D 10.161
	5:4262031	5	4262031	0.044	-0.73±0.15	2.09626e-06	2.37091	TMEM260	D 15.584
	5:4262250	5	4262250	0.044	-0.73±0.15	2.09626e-06	2.37091	TMEM260	D 15.803
	5:4262873	5	4262873	0.044	-0.73±0.15	2.09626e-06	2.37091	TMEM260	D 16.426
	5:4266920	5	4266920	0.043	-0.73±0.15	3.45082e-06	2.26599	TMEM260	D 20.473
	5:4239562	5	4239562	0.045	-0.69±0.15	6.43408e-06	2.13764	TMEM260	Intron
	15:12319045	15	12319045	0.104	0.47±0.1	7.87984e-06	1.94841	SBK1	U 3.251
	2:156591304	2	156591304	0.223	-0.34±0.08	9.01872e-06	2.1334	CSRNP1	U 69.232
	2:156605869	2	156605869	0.223	-0.34±0.08	9.01872e-06	2.1334	CSRNP1	U 83.797
	2:156622249	2	156622249	0.223	-0.34±0.08	9.01872e-06	1.89395	CSRNP1	U 100.177
	2:156622689	2	156622689	0.223	-0.34±0.08	9.01872e-06	1.89395	CSRNP1	U 100.617
	2:156627497	2	156627497	0.223	-0.34±0.08	9.01872e-06	2.1334	CSRNP1	U 105.425
	2:156627519	2	156627519	0.223	-0.34±0.08	9.01872e-06	1.89395	CSRNP1	U 105.447
	2:156628816	2	156628816	0.223	-0.34±0.08	9.01872e-06	2.1334	CSRNP1	U 106.744
	2:156628826	2	156628826	0.223	-0.34±0.08	9.01872e-06	2.1334	CSRNP1	U 106.754
	2:156639353	2	156639353	0.223	-0.34±0.08	9.01872e-06	2.1334	CSRNP1	U 117.281
	2:156643687	2	156643687	0.223	-0.34±0.08	9.01872e-06	2.1334	CSRNP1	U 121.615
	2:156656303	2	156656303	0.224	-0.34±0.08	9.63981e-06	1.88175	CSRNP1	U 134.231
	2:156656332	2	156656332	0.224	-0.34±0.08	9.63981e-06	1.88175	CSRNP1	U 134.26
	2:156659144	2	156659144	0.224	-0.34±0.08	9.63981e-06	2.1191	CSRNP1	U 137.072
	2:156660690	2	156660690	0.224	-0.34±0.08	9.63981e-06	2.1191	CSRNP1	U 138.618
	2:156661946	2	156661946	0.224	-0.34±0.08	9.63981e-06	2.1191	pseudogene	U 138.363
	2:156663701	2	156663701	0.224	-0.34±0.08	9.63981e-06	2.1191	pseudogene	U 136.608
	5:4154845	5	4154845	0.04	-0.71±0.16	1.49243e-05	1.96005	PELI2	Intron
	5:4171424	5	4171424	0.04	-0.71±0.16	1.49243e-05	1.96005	PELI2	Synonymous
	5:4179992	5	4179992	0.04	-0.71±0.16	1.49243e-05	1.96005	PELI2	D 8.226
	5:4213639	5	4213639	0.04	-0.71±0.16	1.49243e-05	1.96005	TMEM260	U 19.126
	23:2958239	23	2958239	0.059	0.55±0.13	1.75112e-05	1.94179	UBASH3B	U 57.007
	23:2959750	23	2959750	0.059	0.55±0.13	1.75112e-05	1.81372	UBASH3B	U 58.518
	2:156722289	2	156722289	0.084	-0.49±0.11	1.78669e-05	1.9466	pseudogene	U 78.02
	2:156722351	2	156722351	0.084	-0.49±0.11	1.78669e-05	1.9466	pseudogene	U 77.958
	2:156722355	2	156722355	0.084	-0.49±0.11	1.78669e-05	1.9466	pseudogene	U 77.954
	2:156722373	2	156722373	0.084	-0.49±0.11	1.78669e-05	1.9466	pseudogene	U 77.936
	25:2988299	25	2988299	0.083	-0.48±0.11	1.95091e-05	1.9282	STAT3	D 6.065
	25:2988377	25	2988377	0.083	-0.48±0.11	1.95091e-05	1.9282	STAT3	D 5.987
	25:2988835	25	2988835	0.083	-0.48±0.11	1.95091e-05	1.9282	STAT3	D 5.529
	15:12400758	15	12400758	0.27	0.3±0.07	2.29697e-05	1.71926	RAB11FIP3	Intron
EN1	17:5484044	17	5484044	0.159	0.4±0.08	2.90309e-06	2.36409	UBE2L3	U 38.803
	17:5484709	17	5484709	0.159	0.4±0.08	2.90309e-06	2.36409	UBE2L3	U 39.468
	28:3051490	28	3051490	0.368	-0.31±0.07	9.44364e-06	2.13633	UHRF1	U 2.402
	28:3051495	28	3051495	0.368	-0.31±0.07	9.44364e-06	2.13633	UHRF1	U 2.407
	23:1297324	23	1297324	0.213	0.33±0.07	1.00699e-05	1.87334	PCSK7	Intron
	17:5415550	17	5415550	0.155	0.38±0.09	1.0601e-05	2.0826	ENSAPLG00020004737	Intron
	17:5417629	17	5417629	0.155	0.38±0.09	1.0601e-05	1.87723	ENSAPLG00020004737	Intron
	17:5417913	17	5417913	0.155	0.38±0.09	1.0601e-05	1.87723	ENSAPLG00020004737	Intron
	17:5419014	17	5419014	0.155	0.38±0.09	1.0601e-05	2.0826	ENSAPLG00020004737	Intron
	17:5448939	17	5448939	0.155	0.38±0.09	1.0601e-05	2.0826	UBE2L3	U 3.698
	17:5448959	17	5448959	0.155	0.38±0.09	1.0601e-05	2.0826	UBE2L3	U 3.718
	17:5480757	17	5480757	0.155	0.38±0.09	1.0601e-05	2.0826	UBE2L3	U 35.516
	17:5483821	17	5483821	0.155	0.38±0.09	1.0601e-05	1.87723	UBE2L3	U 38.58
	17:5483900	17	5483900	0.155	0.38±0.09	1.0601e-05	2.0826	UBE2L3	U 38.659
	17:5484782	17	5484782	0.155	0.38±0.09	1.0601e-05	1.87723	UBE2L3	U 39.541
	28:3053180	28	3053180	0.37	-0.3±0.07	1.09257e-05	2.10523	UHRF1	5_Prime_UTR
	28:3051567	28	3051567	0.368	-0.3±0.07	1.14996e-05	2.09332	UHRF1	U 2.479
	17:5417442	17	5417442	0.156	0.37±0.09	1.5655e-05	1.80586	ENSAPLG00020004737	Intron
	2:89099404	2	89099404	0.084	0.48±0.11	1.71915e-05	1.80772	ENSAPLG00020011445	D 38.701
	17:5493158	17	5493158	0.154	0.37±0.09	1.76637e-05	1.97305	lncRNA	U 46.669
	28:3053790	28	3053790	0.365	-0.3±0.07	1.81129e-05	1.99343	UHRF1	U 0.592
EN2	2:104920814	2	104920814	0.139	-0.39±0.09	1.26068e-05	2.04327	SEC61G	U 0.633
EN3	7:13222771	7	13222771	0.049	0.69±0.15	3.37237e-06	2.13405	NEURL1	Synonymous
	7:13280323	7	13280323	0.049	0.69±0.15	3.37237e-06	2.13405	NEURL1	U 28.983
	7:13314326	7	13314326	0.049	0.69±0.15	3.37237e-06	2.13405	CALHM3	U 18.187
	7:13325458	7	13325458	0.049	0.69±0.15	3.37237e-06	2.13405	CALHM3	U 7.055
	7:13480273	7	13480273	0.055	0.66±0.14	3.43763e-06	2.12791	NT5C2	Intron
	7:13484462	7	13484462	0.055	0.66±0.14	3.43763e-06	2.12791	NT5C2	Intron
	7:13496114	7	13496114	0.055	0.66±0.14	3.43763e-06	2.12791	NT5C2	Non_Coding_Transcript_Exon
	7:13487269	7	13487269	0.055	0.66±0.14	3.44403e-06	2.27327	NT5C2	Intron
	7:13286901	7	13286901	0.049	0.69±0.15	3.53623e-06	2.12503	NEURL1	U 35.561
	7:13591981	7	13591981	0.117	0.47±0.1	4.17578e-06	2.06451	CNNM2	Intron
	7:13437616	7	13437616	0.055	0.65±0.14	4.25659e-06	2.08707	ENSAPLG00020012092	U 0.941
	7:13454646	7	13454646	0.055	0.65±0.14	4.25659e-06	2.08707	NT5C2	Intron
	7:13454680	7	13454680	0.055	0.65±0.14	4.25659e-06	2.08707	NT5C2	Intron
	7:13454723	7	13454723	0.055	0.65±0.14	4.25659e-06	2.08707	NT5C2	Intron
	7:13454774	7	13454774	0.055	0.65±0.14	4.25659e-06	2.08707	NT5C2	Intron
	7:13454780	7	13454780	0.055	0.65±0.14	4.25659e-06	2.08707	NT5C2	Intron
	7:13454853	7	13454853	0.055	0.65±0.14	4.25659e-06	2.08707	NT5C2	Intron
	7:13454874	7	13454874	0.055	0.65±0.14	4.25659e-06	2.08707	NT5C2	Intron
	7:13454889	7	13454889	0.055	0.65±0.14	4.25659e-06	2.08707	NT5C2	Intron
	7:13480060	7	13480060	0.055	0.65±0.14	4.25659e-06	2.08707	NT5C2	Intron
	7:13480068	7	13480068	0.055	0.65±0.14	4.25659e-06	2.08707	NT5C2	Intron
	7:13481033	7	13481033	0.055	0.65±0.14	4.25659e-06	2.08707	NT5C2	Intron
	7:13481351	7	13481351	0.055	0.65±0.14	4.25659e-06	2.08707	NT5C2	Intron
	7:13481354	7	13481354	0.055	0.65±0.14	4.25659e-06	2.08707	NT5C2	Intron
	7:13486883	7	13486883	0.055	0.65±0.14	4.25659e-06	2.08707	NT5C2	Intron
	7:13493645	7	13493645	0.055	0.65±0.14	4.25659e-06	2.08707	NT5C2	Intron
	7:13493661	7	13493661	0.055	0.65±0.14	4.25659e-06	2.08707	NT5C2	Intron
	7:13493693	7	13493693	0.055	0.65±0.14	4.25659e-06	2.08707	NT5C2	Intron
	7:13493778	7	13493778	0.055	0.65±0.14	4.25659e-06	2.08707	NT5C2	Intron
	7:13493788	7	13493788	0.055	0.65±0.14	4.25659e-06	2.08707	NT5C2	Intron
	7:13493830	7	13493830	0.055	0.65±0.14	4.25659e-06	2.22929	NT5C2	Intron
	7:13521017	7	13521017	0.055	0.65±0.14	4.25659e-06	2.22929	CNNM2	Intron
	7:13532237	7	13532237	0.055	0.65±0.14	4.25659e-06	2.08707	CNNM2	Intron
	7:13279351	7	13279351	0.048	0.7±0.15	4.85295e-06	2.06649	NEURL1	U 28.011
	7:13279358	7	13279358	0.048	0.7±0.15	4.85295e-06	2.06649	NEURL1	U 28.018
	7:13279389	7	13279389	0.048	0.7±0.15	4.85295e-06	2.06649	NEURL1	U 28.049
	7:13279455	7	13279455	0.048	0.7±0.15	4.85295e-06	2.06649	NEURL1	U 28.115
	7:13280385	7	13280385	0.048	0.7±0.15	4.85295e-06	2.06649	NEURL1	U 29.045
	7:13280474	7	13280474	0.048	0.7±0.15	4.85295e-06	2.06649	NEURL1	U 29.134
	7:13280553	7	13280553	0.048	0.7±0.15	4.85295e-06	2.06649	NEURL1	U 29.213
	7:13287946	7	13287946	0.048	0.7±0.15	4.85295e-06	2.06649	NEURL1	U 36.606
	7:13314675	7	13314675	0.048	0.7±0.15	4.85295e-06	2.06649	CALHM3	U 17.838
	7:13314684	7	13314684	0.048	0.7±0.15	4.85295e-06	2.06649	CALHM3	U 17.829
	7:13314829	7	13314829	0.048	0.7±0.15	4.85295e-06	2.06649	CALHM3	U 17.684
	7:13314929	7	13314929	0.048	0.7±0.15	4.85295e-06	2.06649	CALHM3	U 17.584
	7:13317560	7	13317560	0.048	0.7±0.15	4.85295e-06	2.06649	CALHM3	U 14.953
	7:13317602	7	13317602	0.048	0.7±0.15	4.85295e-06	2.06649	CALHM3	U 14.911
	7:13318112	7	13318112	0.048	0.7±0.15	4.85295e-06	2.06649	CALHM3	U 14.401
	7:13322289	7	13322289	0.048	0.7±0.15	4.85295e-06	2.06649	CALHM3	U 10.224
	7:13322308	7	13322308	0.048	0.7±0.15	4.85295e-06	2.06649	CALHM3	U 10.205
	7:13322423	7	13322423	0.048	0.7±0.15	4.85295e-06	2.06649	CALHM3	U 10.09
	7:13329474	7	13329474	0.048	0.7±0.15	4.85295e-06	2.06649	CALHM3	U 3.039
	7:13330372	7	13330372	0.048	0.7±0.15	4.85295e-06	2.06649	CALHM3	U 2.141
	7:13331432	7	13331432	0.048	0.7±0.15	4.85295e-06	2.06649	CALHM3	U 1.081
	7:13331684	7	13331684	0.048	0.7±0.15	4.85295e-06	2.06649	CALHM3	U 0.829
	7:13349588	7	13349588	0.048	0.7±0.15	4.85295e-06	2.06649	CALHM1	U 3.636
	7:13349731	7	13349731	0.048	0.7±0.15	4.85295e-06	2.06649	CALHM1	U 3.493
	7:13350926	7	13350926	0.048	0.7±0.15	4.85295e-06	2.06649	CALHM1	U 2.298
	7:13352268	7	13352268	0.048	0.7±0.15	4.85295e-06	2.06649	CALHM1	U 0.956
	7:13353732	7	13353732	0.048	0.7±0.15	4.85295e-06	2.06649	CALHM1	Missense
	7:13358753	7	13358753	0.048	0.7±0.15	4.85295e-06	2.06649	CALHM2	U 2.179
	7:13359517	7	13359517	0.048	0.7±0.15	4.85295e-06	2.06649	CALHM2	U 1.415
	7:13359679	7	13359679	0.048	0.7±0.15	4.85295e-06	2.06649	CALHM2	U 1.253
	7:13359691	7	13359691	0.048	0.7±0.15	4.85295e-06	2.06649	CALHM2	U 1.241
	7:13359692	7	13359692	0.048	0.7±0.15	4.85295e-06	2.06649	CALHM2	U 1.24
	7:13359769	7	13359769	0.048	0.7±0.15	4.85295e-06	2.19701	CALHM2	U 1.163
	7:13359770	7	13359770	0.048	0.7±0.15	4.85295e-06	2.06649	CALHM2	U 1.162
	7:13359991	7	13359991	0.048	0.7±0.15	4.85295e-06	2.06649	CALHM2	U 0.941
	7:13361340	7	13361340	0.048	0.7±0.15	4.85295e-06	2.06649	lncRNA	D 0.429
	7:13364443	7	13364443	0.048	0.7±0.15	4.85295e-06	2.19701	lncRNA	D 3.532
	7:13364543	7	13364543	0.048	0.7±0.15	4.85295e-06	2.06649	lncRNA	D 3.632
	7:13367822	7	13367822	0.048	0.7±0.15	4.85295e-06	2.06649	PDCD11	Splice_Region
	7:13391213	7	13391213	0.048	0.7±0.15	4.85295e-06	2.19701	PDCD11	U 2.246
	7:13560659	7	13560659	0.105	0.49±0.11	6.06603e-06	2.17894	CNNM2	Intron
	7:13560752	7	13560752	0.105	0.49±0.11	6.06603e-06	1.99962	CNNM2	Intron
	7:13560772	7	13560772	0.105	0.49±0.11	6.06603e-06	1.99962	CNNM2	Intron
	7:13563645	7	13563645	0.105	0.49±0.11	6.06603e-06	1.99962	CNNM2	Intron
	7:13590570	7	13590570	0.105	0.49±0.11	6.06603e-06	1.99962	CNNM2	Intron
	7:13597463	7	13597463	0.105	0.49±0.11	6.06603e-06	1.99962	CNNM2	Intron
	7:13430371	7	13430371	0.054	0.65±0.14	6.19955e-06	2.01672	ENSAPLG00020012092	D 1.041
	7:13251614	7	13251614	0.047	0.69±0.15	7.47121e-06	1.98501	NEURL1	U 0.274
	7:13261855	7	13261855	0.047	0.69±0.15	7.47121e-06	1.98501	NEURL1	U 10.515
	7:13428879	7	13428879	0.055	0.64±0.14	7.59785e-06	1.97791	ENSAPLG00020012089	D 3.821
	7:13428888	7	13428888	0.055	0.64±0.14	7.59785e-06	1.97791	ENSAPLG00020012089	D 3.83
	7:13235253	7	13235253	0.049	0.67±0.15	8.58025e-06	2.07967	NEURL1	Intron
	7:13235254	7	13235254	0.049	0.67±0.15	8.58025e-06	2.07967	NEURL1	Intron
	7:13235269	7	13235269	0.049	0.67±0.15	8.58025e-06	2.07967	NEURL1	Intron
	7:13235276	7	13235276	0.049	0.67±0.15	8.58025e-06	1.9574	NEURL1	Intron
	7:13235277	7	13235277	0.049	0.67±0.15	8.58025e-06	2.07967	NEURL1	Intron
	7:13591963	7	13591963	0.163	0.39±0.09	8.80901e-06	2.12196	CNNM2	Intron
	7:13591969	7	13591969	0.163	0.39±0.09	8.80901e-06	1.91192	CNNM2	Intron
	7:13324006	7	13324006	0.047	0.67±0.15	1.02305e-05	1.92531	CALHM3	U 8.507
	7:13611462	7	13611462	0.104	0.47±0.11	1.05335e-05	1.89705	CNNM2	Synonymous
	7:13611498	7	13611498	0.104	0.47±0.11	1.05335e-05	1.89705	CNNM2	Synonymous
	7:13349794	7	13349794	0.047	0.67±0.15	1.0989e-05	1.91188	CALHM1	U 3.43
	7:13322223	7	13322223	0.049	0.66±0.15	1.25011e-05	1.8867	CALHM3	U 10.29
	7:13271677	7	13271677	0.048	0.66±0.15	1.47339e-05	1.96692	NEURL1	U 20.337
	7:13271680	7	13271680	0.048	0.66±0.15	1.47339e-05	1.96692	NEURL1	U 20.34
	3:48375907	3	48375907	0.398	-0.27±0.06	2.32904e-05	1.94896	SOBP	Intron
en22_36wk	25:1749599	25	1749599	0.316	0.3±0.06	3.16061e-06	2.06485	ENSAPLG00020007524	U 47.119
	17:5484044	17	5484044	0.16	0.39±0.08	4.47891e-06	2.27036	UBE2L3	U 38.803
	17:5484709	17	5484709	0.16	0.39±0.08	4.47891e-06	2.27036	UBE2L3	U 39.468
	3:2014968	3	2014968	0.087	-0.47±0.1	6.94487e-06	2.15298	SELENOI	U 0.993
	10:18353790	10	18353790	0.059	0.55±0.13	1.56829e-05	1.83433	FOXP1	Intron
	10:18354247	10	18354247	0.059	0.55±0.13	1.56829e-05	1.83433	FOXP1	Intron
	14:824415	14	824415	0.016	1.03±0.24	1.73631e-05	1.91223	KCTD16	D 51.523
	14:824447	14	824447	0.016	1.03±0.24	1.73631e-05	1.91223	KCTD16	D 51.491
	28:3051490	28	3051490	0.367	-0.3±0.07	1.96377e-05	1.97648	UHRF1	U 1.708
	28:3051495	28	3051495	0.367	-0.3±0.07	1.96377e-05	1.97648	UHRF1	U 1.703
	17:5415550	17	5415550	0.156	0.37±0.09	1.97885e-05	1.94967	ENSAPLG00020004737	Intron
	17:5417629	17	5417629	0.156	0.37±0.09	1.97885e-05	1.76305	ENSAPLG00020004737	Intron
	17:5417913	17	5417913	0.156	0.37±0.09	1.97885e-05	1.76305	ENSAPLG00020004737	Intron
	17:5419014	17	5419014	0.156	0.37±0.09	1.97885e-05	1.94967	ENSAPLG00020004737	Intron
	17:5448939	17	5448939	0.156	0.37±0.09	1.97885e-05	1.94967	UBE2L3	U 3.698
	17:5448959	17	5448959	0.156	0.37±0.09	1.97885e-05	1.94967	UBE2L3	U 3.718
	17:5480757	17	5480757	0.156	0.37±0.09	1.97885e-05	1.94967	UBE2L3	U 35.516
	17:5483821	17	5483821	0.156	0.37±0.09	1.97885e-05	1.76305	UBE2L3	U 38.58
	17:5483900	17	5483900	0.156	0.37±0.09	1.97885e-05	1.94967	UBE2L3	U 38.659
	17:5484782	17	5484782	0.156	0.37±0.09	1.97885e-05	1.76305	UBE2L3	U 39.541
	5:4239638	5	4239638	0.043	0.66±0.15	2.2935e-05	1.87433	TMEM260	Intron
	5:4261786	5	4261786	0.043	0.66±0.15	2.2935e-05	1.77375	TMEM260	D 15.339
	28:3051567	28	3051567	0.367	-0.29±0.07	2.30168e-05	1.94215	UHRF1	U 2.479
en22_51wk	17:5484044	17	5484044	0.161	0.4±0.08	1.93217e-06	2.45513	UBE2L3	U 38.803
	17:5484709	17	5484709	0.161	0.4±0.08	1.93217e-06	2.45513	UBE2L3	U 39.468
	1:130073493	1	130073493	0.371	-0.29±0.06	2.42834e-06	2.4587	ENSAPLG00020016634	D 28.566
	1:130082384	1	130082384	0.371	-0.29±0.06	2.87577e-06	2.42028	ENSAPLG00020016634	D 19.675
	1:130079762	1	130079762	0.353	-0.28±0.06	5.36188e-06	2.28047	ENSAPLG00020016634	D 22.297
	17:5415550	17	5415550	0.156	0.39±0.09	5.60628e-06	2.22127	ENSAPLG00020004737	Intron
	17:5417629	17	5417629	0.156	0.39±0.09	5.60628e-06	1.9941	ENSAPLG00020004737	Intron
	17:5417913	17	5417913	0.156	0.39±0.09	5.60628e-06	1.9941	ENSAPLG00020004737	Intron
	17:5419014	17	5419014	0.156	0.39±0.09	5.60628e-06	2.22127	ENSAPLG00020004737	Intron
	17:5448939	17	5448939	0.156	0.39±0.09	5.60628e-06	2.22127	UBE2L3	U 3.698
	17:5448959	17	5448959	0.156	0.39±0.09	5.60628e-06	2.22127	UBE2L3	U 3.718
	17:5480757	17	5480757	0.156	0.39±0.09	5.60628e-06	2.22127	UBE2L3	U 35.516
	17:5483821	17	5483821	0.156	0.39±0.09	5.60628e-06	1.9941	UBE2L3	U 38.58
	17:5483900	17	5483900	0.156	0.39±0.09	5.60628e-06	2.22127	UBE2L3	U 38.659
	17:5484782	17	5484782	0.156	0.39±0.09	5.60628e-06	1.9941	UBE2L3	U 39.541
	17:4958860	17	4958860	0.028	0.85±0.19	6.88138e-06	2.01198	lncRNA	D 7.008
	17:4961736	17	4961736	0.028	0.85±0.19	6.88138e-06	2.01198	lncRNA	D 9.884
	12:21114600	12	21114600	0.06	-0.59±0.13	7.48047e-06	2.11706	TLE3	D 65.386
	12:21116124	12	21116124	0.06	-0.59±0.13	7.48047e-06	2.11706	TLE3	D 63.862
	12:21119008	12	21119008	0.06	-0.59±0.13	7.48047e-06	2.11706	TLE3	D 60.978
	12:21120078	12	21120078	0.06	-0.59±0.13	7.48047e-06	2.11706	TLE3	D 59.908
	12:21120082	12	21120082	0.06	-0.59±0.13	7.48047e-06	2.11706	TLE3	D 59.904
	12:21123267	12	21123267	0.06	-0.59±0.13	7.48047e-06	2.11706	TLE3	D 56.719
	17:5417442	17	5417442	0.157	0.38±0.09	9.55116e-06	1.89641	ENSAPLG00020004737	Intron
	12:21095307	12	21095307	0.078	-0.51±0.11	9.7068e-06	2.0738	KIF23	D 65.406
	23:5094702	23	5094702	0.217	0.33±0.07	1.1771e-05	1.84556	ENSAPLG00020013071	Intron
	17:5493158	17	5493158	0.155	0.38±0.09	1.27837e-05	2.04345	lncRNA	U 46.669
	23:5093780	23	5093780	0.154	0.38±0.09	1.33264e-05	1.83619	ENSAPLG00020013071	Intron
	25:2650788	25	2650788	0.466	0.28±0.06	1.37287e-05	2.06785	ENSAPLG00020018145	U 0.133
	23:5092737	23	5092737	0.154	0.38±0.09	1.40344e-05	2.02291	ENSAPLG00020013071	Intron
	23:5092782	23	5092782	0.154	0.38±0.09	1.40344e-05	1.82675	ENSAPLG00020013071	Intron
	5:4256288	5	4256288	0.121	0.43±0.1	1.59832e-05	1.81445	TMEM260	D 9.841
	25:2648399	25	2648399	0.477	0.28±0.06	1.85233e-05	1.74779	ENSAPLG00020018145	Intron
en22_66wk	24:4432581	24	4432581	0.043	-0.73±0.15	1.07685e-06	2.51417	ENSAPLG00020012564	D 1.423
	24:4432657	24	4432657	0.043	-0.73±0.15	1.07685e-06	2.51417	ENSAPLG00020012564	D 1.347
	24:4432015	24	4432015	0.044	-0.73±0.15	1.10078e-06	2.5095	ENSAPLG00020012564	D 1.989
	24:4432044	24	4432044	0.044	-0.73±0.15	1.10078e-06	2.5095	ENSAPLG00020012564	D 1.96
	24:4432523	24	4432523	0.044	-0.73±0.15	1.10078e-06	2.5095	ENSAPLG00020012564	D 1.481
	24:4378650	24	4378650	0.052	-0.68±0.14	1.29321e-06	2.48107	PHACTR4	Intron
	2:109784367	2	109784367	0.428	-0.3±0.06	2.05295e-06	2.49119	JARID2	Intron
	24:4429246	24	4429246	0.042	-0.74±0.16	2.23048e-06	2.35734	RCC1	D 2.722
	24:4429389	24	4429389	0.042	-0.74±0.16	2.26274e-06	2.35433	RCC1	D 2.865
	24:4429418	24	4429418	0.042	-0.74±0.16	2.26274e-06	2.214	RCC1	D 2.894
	24:4430270	24	4430270	0.042	-0.74±0.16	2.26274e-06	2.35433	RCC1	D 3.746
	24:4430631	24	4430631	0.042	-0.74±0.16	2.26274e-06	2.214	RCC1	D 4.107
	24:4430927	24	4430927	0.043	-0.71±0.15	2.65155e-06	2.32387	RCC1	D 4.403
	2:110207438	2	110207438	0.487	0.29±0.06	4.59002e-06	1.99288	CD83	D 75.887
	2:110207300	2	110207300	0.486	0.29±0.06	4.62151e-06	1.99166	CD83	D 76.025
	24:4390348	24	4390348	0.043	-0.71±0.15	4.78729e-06	2.199	PHACTR4	U 4.776
	24:4391401	24	4391401	0.043	-0.71±0.15	4.78729e-06	2.199	PHACTR4	U 3.723
	24:4391625	24	4391625	0.043	-0.71±0.15	4.78729e-06	2.199	PHACTR4	U 3.499
	24:4393333	24	4393333	0.043	-0.71±0.15	4.78729e-06	2.199	PHACTR4	U 1.791
	24:4393393	24	4393393	0.043	-0.71±0.15	4.78729e-06	2.199	PHACTR4	U 1.731
	24:4433504	24	4433504	0.04	-0.71±0.15	5.00805e-06	2.18932	ENSAPLG00020012564	D 0.5
	24:4433590	24	4433590	0.04	-0.71±0.15	5.00805e-06	2.18932	ENSAPLG00020012564	D 0.414
	24:4433648	24	4433648	0.04	-0.71±0.15	5.00805e-06	2.18932	ENSAPLG00020012564	D 0.356
	24:4433666	24	4433666	0.04	-0.71±0.15	5.00805e-06	2.18932	ENSAPLG00020012564	D 0.338
	24:4430888	24	4430888	0.041	-0.72±0.16	5.59251e-06	2.04203	ENSAPLG00020012564	D 3.116
	24:4430889	24	4430889	0.041	-0.72±0.16	5.59251e-06	2.04203	RCC1	D 4.365
	24:4433597	24	4433597	0.041	-0.7±0.15	5.60355e-06	2.16594	RCC1	D 7.073
	24:4399784	24	4399784	0.043	-0.7±0.15	6.14601e-06	2.14713	PHACTR4	Intron
	24:4432910	24	4432910	0.039	-0.7±0.16	1.35484e-05	1.98079	ENSAPLG00020012564	D 1.094
	14:3677319	14	3677319	0.261	0.32±0.07	1.41224e-05	2.04029	TGFBI	D 11.88
	4:7315399	4	7315399	0.223	-0.31±0.07	2.20149e-05	1.72906	PPP3CA	U 23.271
	4:7315412	4	7315412	0.223	-0.31±0.07	2.20149e-05	1.72906	PPP3CA	U 23.258
LR28_56wk	2:109888590	2	109888590	0.484	0.27±0.06	1.63977e-05	1.76601	JARID2	Intron

## Sheet: Table-S2
Table S2 SNP loci that are significant across multiple egg production traits.
Chr	SNP	Pos	Maf	Traits			Candidate/Nearst gene	Location(kb)
2	2:89099404	89099404	0.084	AFE	EN1		ENSAPLG00020011445	D 38.701
5	5:4239638	4239638	0.043	AFE	EN22_36WK		TMEM260	Intron
	5:4261786	4261786	0.043	AFE	EN22_36WK		TMEM260	D 15.339
17	17:5415550	5415550	0.155	EN1	EN22_36WK	EN22_51WK	ENSAPLG00020004737	Intron
	17:5417442	5417442	0.156	EN1	EN22_51WK		ENSAPLG00020004737	Intron
	17:5417629	5417629	0.155	EN1	EN22_36WK	EN22_51WK	ENSAPLG00020004737	Intron
	17:5417913	5417913	0.155	EN1	EN22_36WK	EN22_51WK	ENSAPLG00020004737	Intron
	17:5419014	5419014	0.155	EN1	EN22_36WK	EN22_51WK	ENSAPLG00020004737	Intron
	17:5448939	5448939	0.155	EN1	EN22_36WK	EN22_51WK	UBE2L3	U 3.698
	17:5448959	5448959	0.155	EN1	EN22_36WK	EN22_51WK	UBE2L3	U 3.718
	17:5480757	5480757	0.155	EN1	EN22_36WK	EN22_51WK	UBE2L3	U 35.516
	17:5483821	5483821	0.155	EN1	EN22_36WK	EN22_51WK	UBE2L3	U 38.58
	17:5483900	5483900	0.155	EN1	EN22_36WK	EN22_51WK	UBE2L3	U 38.659
	17:5484044	5484044	0.159	EN1	EN22_36WK	EN22_51WK	UBE2L3	U 38.803
	17:5484709	5484709	0.159	EN1	EN22_36WK	EN22_51WK	UBE2L3	U 39.468
	17:5484782	5484782	0.155	EN1	EN22_36WK	EN22_51WK	UBE2L3	U 39.541
	17:5493158	5493158	0.154	EN1	EN22_51WK		lncRNA	U 46.669
28	28:3051490	3051490	0.368	EN1	EN22_36WK		UHRF1	U 2.402
	28:3051495	3051495	0.368	EN1	EN22_36WK		UHRF1	U 2.407
	28:3051567	3051567	0.368	EN1	EN22_36WK		UHRF1	U 2.479

## Sheet: Table-S3
Table S3 The number of significant SNP loci for different egg production traits on various chromosomes and the annotated candidate genes.
Traits	Chr	Number of SNPs	Gene Symbols
AFE	2	22	ENSAPLG00020011445, CSRNP1, pseudogene
	5	41	TMEM260, PELI2
	15	2	SBK1, RAB11FIP3
	23	2	UBASH3B
	25	3	STAT3
EN1	2	1	ENSAPLG00020011445
	17	14	UBE2L3, ENSAPLG00020004737, lncRNA
	23	1	PCSK7
	28	5	UHRF1
EN2	2	1	SEC61G
EN3	7	98	NEURL1, CALHM3, NT5C2, CNNM2, ENSAPLG00020012092, CALHM1, CALHM2, lncRNA, PDCD11, ENSAPLG00020012089
	3	1	SOBP
en22-36wk	3	1	SELENOI
	5	2	TMEM260
	10	2	FOXP1
	14	2	KCTD16
	17	12	UBE2L3, ENSAPLG00020004737
	25	1	ENSAPLG00020007524
	28	3	UHRF1
en22-51wk	1	3	ENSAPLG00020016634
	5	1	TMEM260
	12	7	TLE3, KIF23
	17	16	UBE2L3, ENSAPLG00020004737, lncRNA
	23	4	ENSAPLG00020013071
	25	2	ENSAPLG00020018145
en22-66wk	2	3	JARID2, CD83
	4	2	PPP3CA
	14	1	TGFBI
	24	26	ENSAPLG00020012564, PHACTR4, RCC1
LR	2	1	JARID2
Total		280	41

## Sheet: Table-S4
Table S4 Annotation for candidate genes
Chr	Gene_ID	Gene_symbol
1	ENSAPLG00020016634
2	ENSAPLG00020011445
2	ENSAPLG00020000809	CSRNP1
2	ENSAPLG00020000816
2	ENSAPLG00020011878	SEC61G
2	ENSAPLG00020012044	JARID2
2	ENSAPLG00020012047	CD83
3	ENSAPLG00020008122	SOBP
3	ENSAPLG00020016249	SELENOI
4	ENSAPLG00020000427	PPP3CA
5	ENSAPLG00020000708	TMEM260
5	ENSAPLG00020000666	PELI2
7	ENSAPLG00020011351	NEURL1
7	ENSAPLG00020011358	CALHM3
7	ENSAPLG00020012095	NT5C2
7	ENSAPLG00020012100	CNNM2
7	ENSAPLG00020012092
7	ENSAPLG00020011361	CALHM1
7	ENSAPLG00020011379	CALHM2
7	ENSAPLG00020011411	PDCD11
7	ENSAPLG00020012089
10	ENSAPLG00020014155	FOXP1
12	ENSAPLG00020003781	TLE3
12	ENSAPLG00020003668	KIF23
14	ENSAPLG00020013595	KCTD16
14	ENSAPLG00020017600	TGFBI
15	ENSAPLG00020018466	SBK1
15	ENSAPLG00020018470	RAB11FIP3
17	ENSAPLG00020004749	UBE2L3
17	ENSAPLG00020004737
17	ENSAPLG00020004752
23	ENSAPLG00020002217	UBASH3B
23	ENSAPLG00020015518	PCSK7
23	ENSAPLG00020013071
24	ENSAPLG00020012564
24	ENSAPLG00020012547	PHACTR4
24	ENSAPLG00020012559	RCC1
25	ENSAPLG00020018235	STAT3
25	ENSAPLG00020007524
25	ENSAPLG00020018145
28	ENSAPLG00020008133	UHRF1

## Sheet: Table-S5
Table S5 The biological pathway of candidate genes
Term	Category	Description	-log(P)	Symbols
GO:0043367	GO Biological Processes	CD4-positive, alpha-beta T cell differentiation	4.65399	STAT3,CD83,FOXP1,JARID2,PPP3CA,UBASH3B,KIF23
GO:0043367	GO Biological Processes	CD4-positive, alpha-beta T cell differentiation	4.65399	STAT3,CD83,FOXP1
GO:0010611	GO Biological Processes	regulation of cardiac muscle hypertrophy	4.39597	JARID2,PPP3CA,FOXP1
GO:0035710	GO Biological Processes	CD4-positive, alpha-beta T cell activation	4.37666	STAT3,CD83,FOXP1
GO:0014743	GO Biological Processes	regulation of muscle hypertrophy	4.33892	JARID2,PPP3CA,FOXP1
GO:1903706	GO Biological Processes	regulation of hemopoiesis	4.28657	PPP3CA,STAT3,CD83,FOXP1,UBASH3B
GO:0045637	GO Biological Processes	regulation of myeloid cell differentiation	4.24919	PPP3CA,STAT3,FOXP1,UBASH3B
GO:0046632	GO Biological Processes	alpha-beta T cell differentiation	4.232	STAT3,CD83,FOXP1
GO:0043502	GO Biological Processes	regulation of muscle adaptation	3.97073	JARID2,PPP3CA,FOXP1
GO:0046631	GO Biological Processes	alpha-beta T cell activation	3.81446	STAT3,CD83,FOXP1
GO:0002761	GO Biological Processes	regulation of myeloid leukocyte differentiation	3.60134	PPP3CA,FOXP1,UBASH3B
GO:0042110	GO Biological Processes	T cell activation	3.59063	PPP3CA,STAT3,CD83,FOXP1
GO:1902105	GO Biological Processes	regulation of leukocyte differentiation	3.56472	PPP3CA,CD83,FOXP1,UBASH3B
GO:0001775	GO Biological Processes	cell activation	3.18163	PPP3CA,STAT3,CD83,FOXP1,UBASH3B
GO:0030217	GO Biological Processes	T cell differentiation	3.12869	STAT3,CD83,FOXP1
GO:0046649	GO Biological Processes	lymphocyte activation	2.92384	PPP3CA,STAT3,CD83,FOXP1
GO:0090257	GO Biological Processes	regulation of muscle system process	2.73381	JARID2,PPP3CA,FOXP1
GO:0045321	GO Biological Processes	leukocyte activation	2.56005	PPP3CA,STAT3,CD83,FOXP1
GO:0030098	GO Biological Processes	lymphocyte differentiation	2.54481	STAT3,CD83,FOXP1
hsa05206	KEGG Pathway	MicroRNAs in cancer	2.45493	STAT3,KIF23,FOXP1
GO:0048638	GO Biological Processes	regulation of developmental growth	2.38635	JARID2,STAT3,FOXP1
GO:1903131	GO Biological Processes	mononuclear cell differentiation	2.37532	STAT3,CD83,FOXP1
GO:0045596	GO Biological Processes	negative regulation of cell differentiation	2.26724	PPP3CA,STAT3,FOXP1,UBASH3B
GO:0002521	GO Biological Processes	leukocyte differentiation	2.08705	STAT3,CD83,FOXP1
GO:0044770	GO Biological Processes	cell cycle phase transition	3.15698	RCC1,PPP3CA,UBE2L3,KIF23,SEC61G
GO:0044770	GO Biological Processes	cell cycle phase transition	3.15698	RCC1,PPP3CA,UBE2L3
R-HSA-1280218	Reactome Gene Sets	Adaptive Immune System	2.17567	PPP3CA,UBE2L3,KIF23,SEC61G
GO:0033365	GO Biological Processes	protein localization to organelle	3.12551	JARID2,PPP3CA,STAT3,RAB11FIP3,SEC61G
GO:0033365	GO Biological Processes	protein localization to organelle	3.12551	JARID2,PPP3CA,STAT3,RAB11FIP3,SEC61G
GO:0072594	GO Biological Processes	establishment of protein localization to organelle	2.30442	PPP3CA,STAT3,SEC61G
GO:0006812	GO Biological Processes	monoatomic cation transport	3.01346	PPP3CA,CALHM2,CNNM2,CALHM3,CALHM1,KCTD16
GO:0006812	GO Biological Processes	monoatomic cation transport	3.01346	PPP3CA,CALHM2,CNNM2,CALHM3,CALHM1
GO:0051259	GO Biological Processes	protein complex oligomerization	2.71395	KCTD16,CALHM3,CALHM1
GO:0098655	GO Biological Processes	monoatomic cation transmembrane transport	2.42582	CALHM2,CNNM2,CALHM3,CALHM1
GO:0090596	GO Biological Processes	sensory organ morphogenesis	2.60593	STAT3,SOBP,PHACTR4
GO:0090596	GO Biological Processes	sensory organ morphogenesis	2.60593	STAT3,SOBP,PHACTR4
GO:0016567	GO Biological Processes	protein ubiquitination	2.53419	UBE2L3,NEURL1,UHRF1,PELI2
GO:0016567	GO Biological Processes	protein ubiquitination	2.53419	UBE2L3,NEURL1,UHRF1,PELI2
GO:0032446	GO Biological Processes	protein modification by small protein conjugation	2.34756	UBE2L3,NEURL1,UHRF1,PELI2
GO:0070647	GO Biological Processes	protein modification by small protein conjugation or removal	2.13121	UBE2L3,NEURL1,UHRF1,PELI2
GO:0060537	GO Biological Processes	muscle tissue development	2.33931	JARID2,PPP3CA,NEURL1,UBASH3B,CD83
GO:0060537	GO Biological Processes	muscle tissue development	2.33931	JARID2,PPP3CA,NEURL1
GO:0050878	GO Biological Processes	regulation of body fluid levels	2.31131	PPP3CA,NEURL1,UBASH3B
GO:0010720	GO Biological Processes	positive regulation of cell development	2.0242	PPP3CA,NEURL1,CD83
GO:0007169	GO Biological Processes	transmembrane receptor protein tyrosine kinase signaling pathway	2.10121	STAT3,CSRNP1,UBASH3B
GO:0007169	GO Biological Processes	transmembrane receptor protein tyrosine kinase signaling pathway	2.10121	STAT3,CSRNP1,UBASH3B
